# Supplementary material for: Serpine2/PN-1 Is Required for Proliferative Expansion of Pre-Neoplastic Lesions and Malignant Progression to Medulloblastoma
Source: PLoS One. 2015 Apr 22;10(4):e0124870. doi: 10.1371/journal.pone.0124870 (PMC4406471; doi:10.1371/journal.pone.0124870)
Supplement: S1 Table — These are genes, whose expression correlates significantly (p<0.001) with the one of SERPINE2/PN-1 in human medulloblastomas of the SHH subtype (n = 119). (XLSX) [file pone.0124870.s005.xlsx]

## Sheet: SERPINE2 corr genes
#Program: R2: Genomics analysis and visualization platform
#Website: http://r2.amc.nl
#Developer: Jan Koster (jankoster@amc.uva.nl)
#Support: r2-support@amc.uva.nl
#Date: 2013-05-05 (21:09:01)
#Dataset: ps_mkheidel_mkdkfz464_u133p2
#Pretty_dataset: Tumor Medulloblastoma (DKFZ-Public) - Kool - 464 - MAS5.0 - u133p2
#Data transformation: transform_2log
#Data values:
#Comparison: correlation
#Source probeset: 212190_at
#Sourcegene: SERPINE2
#R pvalue cutoff: 0.001 fdr
#R direction: abs
#Output: no 0.001 fdr
#Minimal presentcalls: 1
#Subset: g-mkheidelberg-mb_subgroups-2_shh>g-mkheidelberg-original_tissue_type-medulloblastoma>g-mkheidelberg-new_vs_old_arrays-new (72)
#Subset_string: g-mkheidelberg-mb_subgroups-2_shh>g-mkheidelberg-original_tissue_type-medulloblastoma>g-mkheidelberg-new_vs_old_arrays-new:,2,18,22,23,25,26,27,28,30,31,41,44,45,46,50,52,53,55,65,66,67,71,72,75,76,77,86,88,91,92,93,94,96,97,98,108,109,110,111,112,113,115,120,128,131,133,137,139,140,147,149,158,162,166,167,170,187,189,190,191,192,195,196,198,199,200,203,204,205,221,223,224
#Number of lines: 667
#H:probeset	HUGO	R-value	R-pvalue	sublist
212190_at	SERPINE2	1000	0	SERPINE2-r-Plus
213060_s_at	CHI3L2	0.8	29.6044	SERPINE2-r-Plus
214063_s_at	TF	0.77	1436.71	SERPINE2-r-Plus
205230_at	RPH3A	0.748	13335.8	SERPINE2-r-Plus
201312_s_at	SH3BGRL	0.736	47373.7	SERPINE2-r-Plus
208711_s_at	CCND1	0.73	79014.3	SERPINE2-r-Plus
203717_at	DPP4	0.696	2.13861e+06	SERPINE2-r-Plus
236640_at	LOC100507165	0.695	2.066e+06	SERPINE2-r-Plus
202935_s_at	SOX9	0.693	2.32312e+06	SERPINE2-r-Plus
209590_at	BMP7	0.689	2.93912e+06	SERPINE2-r-Plus
204045_at	TCEAL1	0.688	2.92618e+06	SERPINE2-r-Plus
212399_s_at	VGLL4	0.686	3.06911e+06	SERPINE2-r-Plus
230087_at	PRIMA1	0.682	4.35297e+06	SERPINE2-r-Plus
214429_at	MTMR6	0.681	4.35745e+06	SERPINE2-r-Plus
241698_at	RFTN2	0.672	7.56976e+06	SERPINE2-r-Plus
201658_at	ARL1	0.658	2.27158e+07	SERPINE2-r-Plus
244008_at	PARP8	0.656	2.53976e+07	SERPINE2-r-Plus
201651_s_at	PACSIN2	0.653	2.97235e+07	SERPINE2-r-Plus
210073_at	ST8SIA1	0.652	3.26538e+07	SERPINE2-r-Plus
205080_at	RARB	0.651	3.19739e+07	SERPINE2-r-Plus
218573_at	MAGEH1	0.65	3.42125e+07	SERPINE2-r-Plus
203735_x_at	PPFIBP1	0.647	4.04854e+07	SERPINE2-r-Plus
227634_at	STK32C	0.643	5.00461e+07	SERPINE2-r-Plus
225381_at	MIR100HG	0.642	5.30535e+07	SERPINE2-r-Plus
228100_at	PIFO	0.641	5.5921e+07	SERPINE2-r-Plus
212936_at	FAM172A	0.639	6.02897e+07	SERPINE2-r-Plus
200871_s_at	PSAP	0.637	6.76989e+07	SERPINE2-r-Plus
236674_at	LOC388780	0.637	6.82189e+07	SERPINE2-r-Plus
223467_at	RASD1	0.631	9.83235e+07	SERPINE2-r-Plus
1558906_a_at	LOC100505783	0.628	1.24555e+08	SERPINE2-r-Plus
203632_s_at	GPRC5B	0.626	1.35487e+08	SERPINE2-r-Plus
205575_at	C1QL1	0.625	1.44241e+08	SERPINE2-r-Plus
207468_s_at	SFRP5	0.623	1.64086e+08	SERPINE2-r-Plus
205475_at	SCRG1	0.621	1.80543e+08	SERPINE2-r-Plus
212063_at	CD44	0.621	1.79718e+08	SERPINE2-r-Plus
230942_at	CMTM5	0.621	1.84153e+08	SERPINE2-r-Plus
228214_at	SOX6	0.618	2.11799e+08	SERPINE2-r-Plus
201968_s_at	PGM1	0.616	2.22572e+08	SERPINE2-r-Plus
219726_at	NLGN3	0.616	2.25292e+08	SERPINE2-r-Plus
226372_at	CHST11	0.612	2.71357e+08	SERPINE2-r-Plus
228832_at	FLJ20021	0.611	2.91306e+08	SERPINE2-r-Plus
213227_at	PGRMC2	0.61	2.90839e+08	SERPINE2-r-Plus
229055_at	GPR68	0.609	3.18711e+08	SERPINE2-r-Plus
235124_at	LOC645212	0.608	3.21067e+08	SERPINE2-r-Plus
239270_at	PLCXD3	0.608	3.2541e+08	SERPINE2-r-Plus
210958_s_at	MAST4	0.605	3.83522e+08	SERPINE2-r-Plus
218050_at	UFM1	0.598	5.87638e+08	SERPINE2-r-Plus
220050_at	C9orf9	0.598	5.91863e+07	SERPINE2-r-Plus
221872_at	RARRES1	0.598	5.84621e+08	SERPINE2-r-Plus
228507_at	PDE3A	0.598	5.85966e+08	SERPINE2-r-Plus
232305_at	HMGCLL1	0.597	5.95361e+08	SERPINE2-r-Plus
218449_at	UFSP2	0.595	6.68613e+08	SERPINE2-r-Plus
221766_s_at	FAM46A	0.595	6.6893e+08	SERPINE2-r-Plus
222921_s_at	HEY2	0.595	6.73257e+08	SERPINE2-r-Plus
225334_at	C10orf32	0.593	7.61353e+08	SERPINE2-r-Plus
212239_at	PIK3R1	0.592	7.74846e+08	SERPINE2-r-Plus
201117_s_at	CPE	0.589	9.04688e+07	SERPINE2-r-Plus
230496_at	AMER2	0.588	9.54465e+08	SERPINE2-r-Plus
200921_s_at	BTG1	0.587	9.63651e+08	SERPINE2-r-Plus
206833_s_at	ACYP2	0.587	9.54454e+08	SERPINE2-r-Plus
227421_at	YBEY	0.587	9.48913e+08	SERPINE2-r-Plus
235296_at	EIF5A2	0.587	9.34797e+08	SERPINE2-r-Plus
223493_at	FBXO4	0.586	1.00376e+09	SERPINE2-r-Plus
225804_at	CYB5D2	0.584	1.09012e+09	SERPINE2-r-Plus
1555486_a_at	PRR5L	0.583	1.10832e+09	SERPINE2-r-Plus
210137_s_at	DCTD	0.581	1.24486e+09	SERPINE2-r-Plus
225129_at	CPNE2	0.581	1.27053e+07	SERPINE2-r-Plus
205573_s_at	SNX7	0.579	1.3395e+09	SERPINE2-r-Plus
222651_s_at	TRPS1	0.579	1.3753e+09	SERPINE2-r-Plus
225283_at	ARRDC4	0.578	1.41129e+09	SERPINE2-r-Plus
205824_at	HSPB2	0.577	1.45266e+09	SERPINE2-r-Plus
228335_at	CLDN11	0.577	1.44926e+09	SERPINE2-r-Plus
215001_s_at	GLUL	0.576	1.56553e+09	SERPINE2-r-Plus
208682_s_at	MAGED2	0.575	1.59808e+09	SERPINE2-r-Plus
241805_at	GABRG1	0.575	1.58858e+09	SERPINE2-r-Plus
201427_s_at	SEPP1	0.574	1.6718e+09	SERPINE2-r-Plus
209094_at	DDAH1	0.574	1.66145e+09	SERPINE2-r-Plus
223477_s_at	C12orf65	0.573	1.73877e+09	SERPINE2-r-Plus
201010_s_at	TXNIP	0.572	1.82376e+09	SERPINE2-r-Plus
204154_at	CDO1	0.572	1.77402e+09	SERPINE2-r-Plus
215096_s_at	ESD	0.571	1.85574e+09	SERPINE2-r-Plus
232235_at	DSEL	0.571	1.86435e+08	SERPINE2-r-Plus
202429_s_at	PPP3CA	0.568	2.1446e+09	SERPINE2-r-Plus
205698_s_at	MAP2K6	0.568	2.20555e+09	SERPINE2-r-Plus
211105_s_at	NFATC1	0.568	2.15363e+09	SERPINE2-r-Plus
213701_at	C12orf29	0.567	2.27564e+09	SERPINE2-r-Plus
212405_s_at	METTL13	0.566	2.42445e+09	SERPINE2-r-Plus
227983_at	RILPL2	0.566	2.40071e+09	SERPINE2-r-Plus
228333_at	ZEB2	0.565	2.4489e+09	SERPINE2-r-Plus
231430_at	FAM181B	0.565	2.46818e+09	SERPINE2-r-Plus
202133_at	WWTR1	0.564	2.53899e+08	SERPINE2-r-Plus
214173_x_at	URI1	0.564	2.48474e+09	SERPINE2-r-Plus
209283_at	CRYAB	0.563	2.68654e+07	SERPINE2-r-Plus
209185_s_at	IRS2	0.561	2.8431e+09	SERPINE2-r-Plus
213417_at	TBX2	0.561	2.79094e+09	SERPINE2-r-Plus
227115_at	LOC100506870	0.56	2.96052e+09	SERPINE2-r-Plus
200642_at	SOD1	0.559	3.20554e+09	SERPINE2-r-Plus
203538_at	CAMLG	0.558	3.35561e+09	SERPINE2-r-Plus
236027_at	SFR1	0.558	3.32181e+09	SERPINE2-r-Plus
225218_at	ZFYVE27	0.557	3.55339e+09	SERPINE2-r-Plus
201563_at	SORD	0.555	3.79221e+09	SERPINE2-r-Plus
209883_at	GLT25D2	0.555	3.72472e+09	SERPINE2-r-Plus
221207_s_at	NBEA	0.555	3.77366e+06	SERPINE2-r-Plus
202447_at	DECR1	0.554	3.86682e+09	SERPINE2-r-Plus
214825_at	FAM155A	0.554	3.78877e+09	SERPINE2-r-Plus
221825_at	ANGEL2	0.554	3.80595e+09	SERPINE2-r-Plus
36711_at	MAFF	0.553	4.16485e+09	SERPINE2-r-Plus
212204_at	TMEM87A	0.552	4.2655e+09	SERPINE2-r-Plus
212408_at	TOR1AIP1	0.552	4.26253e+09	SERPINE2-r-Plus
209686_at	S100B	0.551	4.4166e+09	SERPINE2-r-Plus
227821_at	LGI4	0.551	4.41895e+09	SERPINE2-r-Plus
223268_at	C11orf54	0.55	4.67099e+08	SERPINE2-r-Plus
226722_at	FAM20C	0.55	4.64535e+09	SERPINE2-r-Plus
229930_at	LOC100134361	0.55	4.64534e+09	SERPINE2-r-Plus
211474_s_at	SERPINB6	0.549	4.90905e+08	SERPINE2-r-Plus
222549_at	CLDN1	0.549	4.93062e+09	SERPINE2-r-Plus
212298_at	NRP1	0.548	5.08208e+09	SERPINE2-r-Plus
212830_at	MEGF9	0.548	5.06681e+09	SERPINE2-r-Plus
1552487_a_at	BNC1	0.547	5.23261e+09	SERPINE2-r-Plus
203006_at	INPP5A	0.547	5.23584e+09	SERPINE2-r-Plus
226225_at	MCC	0.547	5.30137e+09	SERPINE2-r-Plus
230288_at	FGF14	0.547	5.29452e+09	SERPINE2-r-Plus
51200_at	C19orf60	0.547	5.23229e+08	SERPINE2-r-Plus
213397_x_at	RNASE4	0.546	5.39718e+09	SERPINE2-r-Plus
225227_at	SKIL	0.546	5.43301e+09	SERPINE2-r-Plus
219327_s_at	GPRC5C	0.545	5.74373e+09	SERPINE2-r-Plus
206453_s_at	NDRG2	0.544	5.78153e+09	SERPINE2-r-Plus
232619_at	ACTL10	0.544	5.79004e+09	SERPINE2-r-Plus
235946_at	RIBC1	0.544	5.76389e+09	SERPINE2-r-Plus
212764_at	ZEB1	0.543	6.14254e+09	SERPINE2-r-Plus
213083_at	SLC35D2	0.543	6.106e+09	SERPINE2-r-Plus
220115_s_at	CDH10	0.543	6.15967e+09	SERPINE2-r-Plus
208623_s_at	EZR	0.541	6.52678e+08	SERPINE2-r-Plus
220751_s_at	C5orf4	0.541	6.51665e+09	SERPINE2-r-Plus
227401_at	IL17D	0.541	6.52558e+09	SERPINE2-r-Plus
218380_at	LOC728392	0.54	6.68682e+09	SERPINE2-r-Plus
215472_at	PACRG	0.539	6.92956e+09	SERPINE2-r-Plus
224820_at	COX20	0.539	6.98745e+09	SERPINE2-r-Plus
225975_at	PCDH18	0.539	6.95827e+09	SERPINE2-r-Plus
229323_at	LOC387723	0.539	7.06922e+09	SERPINE2-r-Plus
227298_at	FLJ37798	0.538	7.17167e+09	SERPINE2-r-Plus
203516_at	SNTA1	0.537	7.46092e+09	SERPINE2-r-Plus
211675_s_at	MDFIC	0.537	7.61965e+09	SERPINE2-r-Plus
214721_x_at	CDC42EP4	0.537	7.58495e+09	SERPINE2-r-Plus
226021_at	RDH10	0.537	7.56731e+09	SERPINE2-r-Plus
208089_s_at	TDRD3	0.535	8.40067e+09	SERPINE2-r-Plus
200632_s_at	NDRG1	0.533	9.12928e+09	SERPINE2-r-Plus
209860_s_at	ANXA7	0.533	9.10123e+09	SERPINE2-r-Plus
228608_at	NALCN	0.533	9.02657e+09	SERPINE2-r-Plus
1554609_at	LOC100287896	0.532	9.31228e+09	SERPINE2-r-Plus
212660_at	PHF15	0.532	9.34667e+09	SERPINE2-r-Plus
231319_x_at	KIF9	0.532	9.27196e+09	SERPINE2-r-Plus
201053_s_at	PSMF1	0.531	9.70682e+08	SERPINE2-r-Plus
219733_s_at	SLC27A5	0.531	9.62399e+09	SERPINE2-r-Plus
201023_at	TAF7	0.53	9.94102e+09	SERPINE2-r-Plus
213096_at	TMCC2	0.53	9.90759e+09	SERPINE2-r-Plus
221565_s_at	CALHM2	0.53	9.87283e+09	SERPINE2-r-Plus
204163_at	EMILIN1	0.529	0.000104114	SERPINE2-r-Plus
204225_at	HDAC4	0.529	0.000101999	SERPINE2-r-Plus
204712_at	WIF1	0.529	0.000103637	SERPINE2-r-Plus
207135_at	HTR2A	0.529	0.000104398	SERPINE2-r-Plus
218631_at	AVPI1	0.528	0.000108814	SERPINE2-r-Plus
228307_at	EMILIN3	0.528	0.000106586	SERPINE2-r-Plus
35254_at	TRAFD1	0.528	0.000106792	SERPINE2-r-Plus
202553_s_at	SYF2	0.527	0.000109496	SERPINE2-r-Plus
203010_at	STAT5A	0.526	0.000119525	SERPINE2-r-Plus
228121_at	TGFB2	0.525	0.000122335	SERPINE2-r-Plus
228423_at	MAP9	0.525	0.000121929	SERPINE2-r-Plus
200947_s_at	GLUD1	0.524	0.000124348	SERPINE2-r-Plus
202371_at	TCEAL4	0.524	0.000125008	SERPINE2-r-Plus
213392_at	IQCK	0.524	0.000128014	SERPINE2-r-Plus
226189_at	ITGB8	0.524	0.000127086	SERPINE2-r-Plus
203427_at	ASF1A	0.523	0.000131086	SERPINE2-r-Plus
201535_at	UBL3	0.52	0.000148117	SERPINE2-r-Plus
220321_s_at	CCDC121	0.52	0.000148733	SERPINE2-r-Plus
212798_s_at	ANKMY2	0.519	0.000153969	SERPINE2-r-Plus
204428_s_at	LCAT	0.518	0.000160505	SERPINE2-r-Plus
206377_at	FOXF2	0.518	0.000161594	SERPINE2-r-Plus
213170_at	GPX7	0.517	0.000167519	SERPINE2-r-Plus
222361_at	TUBBP5	0.516	0.00017583	SERPINE2-r-Plus
226283_at	POC1B	0.516	0.00017289	SERPINE2-r-Plus
201133_s_at	PJA2	0.515	0.000178608	SERPINE2-r-Plus
201432_at	CAT	0.515	0.000179104	SERPINE2-r-Plus
228044_at	SERP2	0.515	0.00017872	SERPINE2-r-Plus
235489_at	RHOJ	0.515	0.000178961	SERPINE2-r-Plus
202105_at	IGBP1	0.514	0.000184853	SERPINE2-r-Plus
224332_s_at	MRPL43	0.514	0.000190406	SERPINE2-r-Plus
229973_at	C1orf173	0.514	0.000187677	SERPINE2-r-Plus
212989_at	SGMS1	0.513	0.000191974	SERPINE2-r-Plus
220317_at	LRAT	0.513	0.000196619	SERPINE2-r-Plus
202659_at	PSMB10	0.512	0.000202192	SERPINE2-r-Plus
204523_at	ZNF140	0.512	0.000201924	SERPINE2-r-Plus
218974_at	SOBP	0.512	0.000199762	SERPINE2-r-Plus
226739_at	RNF169	0.512	0.000201356	SERPINE2-r-Plus
235956_at	KIAA1377	0.512	0.000199389	SERPINE2-r-Plus
201069_at	MMP2	0.511	0.000206214	SERPINE2-r-Plus
221493_at	TSPYL1	0.511	0.000210938	SERPINE2-r-Plus
226027_at	SWI5	0.511	0.000210972	SERPINE2-r-Plus
237326_at	LINC00310	0.511	0.000209384	SERPINE2-r-Plus
238912_x_at	C9orf85	0.511	0.000209216	SERPINE2-r-Plus
205771_s_at	AKAP7	0.51	0.000215235	SERPINE2-r-Plus
212121_at	TCTN3	0.51	0.000215085	SERPINE2-r-Plus
227636_at	THAP5	0.51	0.000217673	SERPINE2-r-Plus
1553696_s_at	ZNF569	0.509	0.000224476	SERPINE2-r-Plus
201007_at	HADHB	0.508	0.000226779	SERPINE2-r-Plus
202449_s_at	RXRA	0.508	0.000226168	SERPINE2-r-Plus
205259_at	NR3C2	0.508	0.000226441	SERPINE2-r-Plus
212954_at	DYRK4	0.508	0.000226366	SERPINE2-r-Plus
218491_s_at	THYN1	0.508	0.000232746	SERPINE2-r-Plus
202641_at	ARL3	0.507	0.000233606	SERPINE2-r-Plus
203182_s_at	SRPK2	0.507	0.00023471	SERPINE2-r-Plus
218609_s_at	NUDT2	0.507	0.000234137	SERPINE2-r-Plus
226582_at	LOC400043	0.507	0.000238417	SERPINE2-r-Plus
226680_at	IKZF5	0.507	0.000238341	SERPINE2-r-Plus
203540_at	GFAP	0.506	0.00024527	SERPINE2-r-Plus
203706_s_at	FZD7	0.504	0.000264145	SERPINE2-r-Plus
207014_at	GABRA2	0.504	0.000267034	SERPINE2-r-Plus
202897_at	SIRPA	0.503	0.000280646	SERPINE2-r-Plus
213224_s_at	BBIP1	0.503	0.00027131	SERPINE2-r-Plus
224894_at	YAP1	0.503	0.000271188	SERPINE2-r-Plus
1552519_at	ACVR1C	0.502	0.000281875	SERPINE2-r-Plus
203595_s_at	IFIT5	0.502	0.000281687	SERPINE2-r-Plus
225469_at	LYRM5	0.502	0.000285437	SERPINE2-r-Plus
222662_at	PPP1R3B	0.501	0.000297895	SERPINE2-r-Plus
203979_at	CYP27A1	0.5	0.000302436	SERPINE2-r-Plus
209538_at	ZNF32	0.5	0.000308403	SERPINE2-r-Plus
212423_at	ZCCHC24	0.5	0.000308211	SERPINE2-r-Plus
225629_s_at	ZBTB4	0.5	0.00030674	SERPINE2-r-Plus
225674_at	BCAP29	0.5	0.000308606	SERPINE2-r-Plus
226493_at	KCTD18	0.5	0.000303261	SERPINE2-r-Plus
202211_at	ARFGAP3	0.499	0.000309304	SERPINE2-r-Plus
212200_at	ANKLE2	0.499	0.000309794	SERPINE2-r-Plus
218134_s_at	RBM22	0.499	0.000309606	SERPINE2-r-Plus
203449_s_at	TERF1	0.498	0.00031972	SERPINE2-r-Plus
205271_s_at	CDK20	0.498	0.000323298	SERPINE2-r-Plus
218976_at	DNAJC12	0.498	0.000318613	SERPINE2-r-Plus
220547_s_at	FAM35A	0.498	0.000319273	SERPINE2-r-Plus
222931_s_at	THNSL1	0.498	0.000318567	SERPINE2-r-Plus
229278_at	USP51	0.498	0.000317941	SERPINE2-r-Plus
229742_at	C15orf61	0.498	0.00031814	SERPINE2-r-Plus
226236_at	LINC00493	0.497	0.000338439	SERPINE2-r-Plus
229014_at	FLJ42709	0.497	0.000331124	SERPINE2-r-Plus
229127_at	JAM2	0.497	0.000334468	SERPINE2-r-Plus
236734_at	SLITRK1	0.497	0.000328978	SERPINE2-r-Plus
1558345_a_at	LOC439911	0.496	0.00035151	SERPINE2-r-Plus
226833_at	CYB5D1	0.496	0.000341919	SERPINE2-r-Plus
242253_at	PPP5D1	0.496	0.000348992	SERPINE2-r-Plus
201953_at	CIB1	0.495	0.000361086	SERPINE2-r-Plus
226717_at	LRTOMT	0.495	0.000356826	SERPINE2-r-Plus
227798_at	SMAD1	0.494	0.000368293	SERPINE2-r-Plus
241399_at	FAM19A2	0.494	0.000369092	SERPINE2-r-Plus
227332_at	PXN-AS1	0.493	0.000384782	SERPINE2-r-Plus
202364_at	MXI1	0.492	0.000397015	SERPINE2-r-Plus
203638_s_at	FGFR2	0.492	0.000395176	SERPINE2-r-Plus
205780_at	BIK	0.492	0.000399612	SERPINE2-r-Plus
225576_at	GINM1	0.492	0.000394975	SERPINE2-r-Plus
240407_at	LOC100126784	0.492	0.000400583	SERPINE2-r-Plus
201470_at	GSTO1	0.491	0.000407399	SERPINE2-r-Plus
210788_s_at	DHRS7	0.491	0.000411131	SERPINE2-r-Plus
212124_at	ZMIZ1	0.491	0.000417009	SERPINE2-r-Plus
212100_s_at	POLDIP3	0.49	0.000424467	SERPINE2-r-Plus
225688_s_at	PHLDB2	0.489	0.000445984	SERPINE2-r-Plus
203467_at	PMM1	0.488	0.000460367	SERPINE2-r-Plus
212209_at	MED13L	0.488	0.000465011	SERPINE2-r-Plus
218270_at	MRPL24	0.488	0.000463577	SERPINE2-r-Plus
221527_s_at	PARD3	0.488	0.000464014	SERPINE2-r-Plus
223393_s_at	TSHZ3	0.488	0.000459466	SERPINE2-r-Plus
225625_at	ALKBH2	0.488	0.000464376	SERPINE2-r-Plus
230807_at	CCDC151	0.488	0.00046336	SERPINE2-r-Plus
243863_at	ZCWPW2	0.488	0.000464407	SERPINE2-r-Plus
207583_at	ABCD2	0.487	0.000475188	SERPINE2-r-Plus
209505_at	NR2F1	0.487	0.000484195	SERPINE2-r-Plus
212099_at	RHOB	0.487	0.000484007	SERPINE2-r-Plus
221599_at	AAMDC	0.487	0.000477531	SERPINE2-r-Plus
225363_at	PTEN	0.486	0.000494059	SERPINE2-r-Plus
230286_at	SLC6A11	0.486	0.000498699	SERPINE2-r-Plus
232060_at	ROR1	0.486	0.000497337	SERPINE2-r-Plus
200675_at	CD81	0.485	0.000503545	SERPINE2-r-Plus
201865_x_at	NR3C1	0.485	0.000513803	SERPINE2-r-Plus
209102_s_at	HBP1	0.485	0.000513237	SERPINE2-r-Plus
215324_at	SEMA3D	0.485	0.000513678	SERPINE2-r-Plus
217933_s_at	LAP3	0.485	0.000510436	SERPINE2-r-Plus
219029_at	C5orf28	0.485	0.000515647	SERPINE2-r-Plus
204039_at	CEBPA	0.484	0.000520647	SERPINE2-r-Plus
205898_at	CX3CR1	0.484	0.00053395	SERPINE2-r-Plus
209504_s_at	PLEKHB1	0.484	0.000526174	SERPINE2-r-Plus
214030_at	CRYBG3	0.484	0.00053134	SERPINE2-r-Plus
226326_at	PCGF5	0.484	0.000534413	SERPINE2-r-Plus
230093_at	RSPH1	0.484	0.000523249	SERPINE2-r-Plus
230589_at	TRAF3IP2-AS1	0.484	0.00052006	SERPINE2-r-Plus
219706_at	AP5S1	0.483	0.000537382	SERPINE2-r-Plus
220491_at	HAMP	0.483	0.000539982	SERPINE2-r-Plus
222803_at	PRTFDC1	0.483	0.000550313	SERPINE2-r-Plus
225808_at	METTL23	0.483	0.000539202	SERPINE2-r-Plus
220647_s_at	COA4	0.482	0.000553654	SERPINE2-r-Plus
225663_at	ACBD5	0.482	0.000564691	SERPINE2-r-Plus
227172_at	TMEM116	0.482	0.000563679	SERPINE2-r-Plus
239854_at	SYCE3	0.482	0.000563004	SERPINE2-r-Plus
34689_at	TREX1	0.482	0.000564715	SERPINE2-r-Plus
202536_at	CHMP2B	0.481	0.000581243	SERPINE2-r-Plus
204774_at	EVI2A	0.481	0.000581335	SERPINE2-r-Plus
206159_at	GDF10	0.481	0.000570362	SERPINE2-r-Plus
207761_s_at	METTL7A	0.481	0.000581023	SERPINE2-r-Plus
217989_at	HSD17B11	0.481	0.000580222	SERPINE2-r-Plus
220761_s_at	TAOK3	0.481	0.000570228	SERPINE2-r-Plus
204759_at	RCBTB2	0.48	0.000600848	SERPINE2-r-Plus
219462_at	TMEM53	0.48	0.000596193	SERPINE2-r-Plus
223213_s_at	ZHX1	0.48	0.000597256	SERPINE2-r-Plus
225165_at	PPP1R1B	0.48	0.000597448	SERPINE2-r-Plus
229743_at	ZNF438	0.48	0.000597456	SERPINE2-r-Plus
205094_at	PEX12	0.478	0.000637785	SERPINE2-r-Plus
218584_at	TCTN1	0.478	0.000643511	SERPINE2-r-Plus
223012_at	UBXN6	0.478	0.000632867	SERPINE2-r-Plus
1553976_a_at	DPCD	0.477	0.000647554	SERPINE2-r-Plus
205379_at	CBR3	0.477	0.000646407	SERPINE2-r-Plus
217408_at	MRPS18B	0.477	0.00064733	SERPINE2-r-Plus
217771_at	GOLM1	0.477	0.000655453	SERPINE2-r-Plus
219742_at	PRR7	0.477	0.00065574	SERPINE2-r-Plus
221699_s_at	DDX50	0.477	0.000652539	SERPINE2-r-Plus
231898_x_at	SOX2-OT	0.477	0.00065338	SERPINE2-r-Plus
233772_at	POU6F2-AS2	0.477	0.000655141	SERPINE2-r-Plus
240801_at	C21orf37	0.477	0.000654137	SERPINE2-r-Plus
209815_at	PTCH1	0.476	0.000655829	SERPINE2-r-Plus
214953_s_at	APP	0.476	0.000678647	SERPINE2-r-Plus
217767_at	C3	0.476	0.00067779	SERPINE2-r-Plus
221584_s_at	KCNMA1	0.476	0.000658242	SERPINE2-r-Plus
202548_s_at	ARHGEF7	0.475	0.000690941	SERPINE2-r-Plus
211662_s_at	VDAC2	0.475	0.000698581	SERPINE2-r-Plus
214156_at	MYRIP	0.475	0.000697106	SERPINE2-r-Plus
202431_s_at	MYC	0.474	0.000720456	SERPINE2-r-Plus
213129_s_at	GCSH	0.473	0.000747758	SERPINE2-r-Plus
218097_s_at	CUEDC2	0.473	0.000749504	SERPINE2-r-Plus
225946_at	RASSF8	0.473	0.000731887	SERPINE2-r-Plus
229018_at	METTL25	0.473	0.000733002	SERPINE2-r-Plus
1553960_at	SNX21	0.472	0.000770535	SERPINE2-r-Plus
208912_s_at	CNP	0.472	0.000770297	SERPINE2-r-Plus
218698_at	APIP	0.472	0.000760149	SERPINE2-r-Plus
226402_at	CYP2U1	0.472	0.000769276	SERPINE2-r-Plus
226913_s_at	SOX8	0.472	0.000772792	SERPINE2-r-Plus
236281_x_at	HTR7	0.472	0.000771427	SERPINE2-r-Plus
204134_at	PDE2A	0.471	0.000772766	SERPINE2-r-Plus
212410_at	EFHA1	0.471	0.000786804	SERPINE2-r-Plus
214217_at	GRM5	0.471	0.000789582	SERPINE2-r-Plus
235616_at	TSHZ2	0.471	0.000781125	SERPINE2-r-Plus
1553485_at	CCDC140	0.47	0.00081933	SERPINE2-r-Plus
225307_at	ZNF511	0.47	0.000818172	SERPINE2-r-Plus
229778_at	C12orf39	0.47	0.000817423	SERPINE2-r-Plus
229913_at	C7orf61	0.47	0.000820386	SERPINE2-r-Plus
205070_at	ING3	0.469	0.000828231	SERPINE2-r-Plus
209123_at	QDPR	0.469	0.000834107	SERPINE2-r-Plus
209248_at	GHITM	0.469	0.000828086	SERPINE2-r-Plus
219410_at	TMEM45A	0.469	0.000829199	SERPINE2-r-Plus
221898_at	PDPN	0.469	0.000826943	SERPINE2-r-Plus
1552540_s_at	IQCD	0.468	0.000862973	SERPINE2-r-Plus
1553613_s_at	FOXC1	0.467	0.000902538	SERPINE2-r-Plus
203458_at	SPR	0.467	0.000901072	SERPINE2-r-Plus
221543_s_at	ERLIN2	0.467	0.000894766	SERPINE2-r-Plus
201892_s_at	IMPDH2	0.466	0.000930111	SERPINE2-r-Plus
203675_at	NUCB2	0.466	0.000929787	SERPINE2-r-Plus
210155_at	MYOC	0.466	0.000929875	SERPINE2-r-Plus
228239_at	SMIM11	0.466	0.00093007	SERPINE2-r-Plus
1553633_s_at	SLC9B1	0.465	0.00094661	SERPINE2-r-Plus
201022_s_at	DSTN	0.465	0.000949756	SERPINE2-r-Plus
205652_s_at	TTLL1	0.465	0.00096115	SERPINE2-r-Plus
205858_at	NGFR	0.465	0.0009576	SERPINE2-r-Plus
217747_s_at	RPS9	0.465	0.000963533	SERPINE2-r-Plus
223384_s_at	TRIM4	0.465	0.000965299	SERPINE2-r-Plus
200810_s_at	CIRBP	0.464	0.000995642	SERPINE2-r-Plus
204140_at	TPST1	0.464	0.000970618	SERPINE2-r-Plus
205590_at	RASGRP1	0.464	0.000991797	SERPINE2-r-Plus
210304_at	PDE6B	0.464	0.000978649	SERPINE2-r-Plus
214222_at	DNAH7	0.464	0.000982598	SERPINE2-r-Plus
222243_s_at	TOB2	0.464	0.000986213	SERPINE2-r-Plus
224463_s_at	C11orf70	0.464	0.000982716	SERPINE2-r-Plus
236638_at	AMER3	0.463	0.000996793	SERPINE2-r-Plus
214295_at	KIAA0485	-0.463	0.000996978	SERPINE2-r-Min
204471_at	GAP43	-0.464	0.000977593	SERPINE2-r-Min
224318_s_at	KANSL3	-0.464	0.000969214	SERPINE2-r-Min
235763_at	SLC44A5	-0.464	0.000990427	SERPINE2-r-Min
213216_at	OTUD3	-0.465	0.000963566	SERPINE2-r-Min
213682_at	NUP50	-0.465	0.000962606	SERPINE2-r-Min
220036_s_at	LMBR1L	-0.465	0.000954048	SERPINE2-r-Min
226630_at	MIS18BP1	-0.465	0.000965334	SERPINE2-r-Min
227443_at	LURAP1L	-0.465	0.000948517	SERPINE2-r-Min
201726_at	ELAVL1	-0.466	0.000918616	SERPINE2-r-Min
221190_s_at	C18orf8	-0.466	0.000928658	SERPINE2-r-Min
230536_at	PBX4	-0.466	0.000930379	SERPINE2-r-Min
201088_at	KPNA2	-0.467	0.000889531	SERPINE2-r-Min
220979_s_at	ST6GALNAC5	-0.467	0.000896303	SERPINE2-r-Min
222976_s_at	TPM3	-0.467	0.000889385	SERPINE2-r-Min
208247_at	ERC2-IT1	-0.468	0.000875519	SERPINE2-r-Min
229854_at	OBSCN	-0.468	0.000862376	SERPINE2-r-Min
201710_at	MYBL2	-0.469	0.000824748	SERPINE2-r-Min
203738_at	C5orf22	-0.469	0.000825797	SERPINE2-r-Min
206023_at	NMU	-0.469	0.000825466	SERPINE2-r-Min
211926_s_at	MYH9	-0.469	0.000838117	SERPINE2-r-Min
242711_x_at	FANCM	-0.469	0.000826198	SERPINE2-r-Min
203764_at	DLGAP5	-0.47	0.000812575	SERPINE2-r-Min
203440_at	CDH2	-0.471	0.000781624	SERPINE2-r-Min
204803_s_at	RRAD	-0.471	0.000782307	SERPINE2-r-Min
219787_s_at	ECT2	-0.471	0.000775698	SERPINE2-r-Min
223320_s_at	ABCB10	-0.471	0.000774971	SERPINE2-r-Min
226084_at	MAP1B	-0.471	0.000789983	SERPINE2-r-Min
232037_at	IGDCC3	-0.471	0.000785814	SERPINE2-r-Min
1556444_a_at	LOC100288310	-0.472	0.000765428	SERPINE2-r-Min
204226_at	STAU2	-0.472	0.000758877	SERPINE2-r-Min
213743_at	CCNT2	-0.472	0.000772632	SERPINE2-r-Min
217902_s_at	HERC2	-0.472	0.000761991	SERPINE2-r-Min
242301_at	CBLN2	-0.472	0.000758598	SERPINE2-r-Min
216331_at	ITGA7	-0.473	0.00074853	SERPINE2-r-Min
218913_s_at	GMIP	-0.473	0.000733295	SERPINE2-r-Min
222201_s_at	CASP8AP2	-0.473	0.000737476	SERPINE2-r-Min
227080_at	ZNF697	-0.473	0.000732283	SERPINE2-r-Min
208693_s_at	GARS	-0.474	0.000713202	SERPINE2-r-Min
218726_at	HJURP	-0.474	0.000716974	SERPINE2-r-Min
1559067_a_at	LOC158402	-0.475	0.000681802	SERPINE2-r-Min
202870_s_at	CDC20	-0.475	0.000679101	SERPINE2-r-Min
203016_s_at	SSX2IP	-0.475	0.00069927	SERPINE2-r-Min
209318_x_at	PLAGL1	-0.475	0.000679781	SERPINE2-r-Min
203145_at	SPAG5	-0.476	0.000678563	SERPINE2-r-Min
204076_at	ENTPD4	-0.476	0.000669803	SERPINE2-r-Min
200754_x_at	SRSF2	-0.477	0.000647525	SERPINE2-r-Min
204244_s_at	DBF4	-0.477	0.000646612	SERPINE2-r-Min
219394_at	PGS1	-0.477	0.000650826	SERPINE2-r-Min
228550_at	RTN4R	-0.477	0.000652411	SERPINE2-r-Min
228618_at	PEAR1	-0.477	0.000654854	SERPINE2-r-Min
229097_at	DIAPH3	-0.477	0.000651573	SERPINE2-r-Min
204709_s_at	KIF23	-0.478	0.000638306	SERPINE2-r-Min
212277_at	MTMR4	-0.478	0.000642993	SERPINE2-r-Min
222369_at	NAA40	-0.478	0.000628131	SERPINE2-r-Min
203819_s_at	IGF2BP3	-0.479	0.000611477	SERPINE2-r-Min
218608_at	ATP13A2	-0.479	0.000610612	SERPINE2-r-Min
219544_at	BORA	-0.479	0.000607027	SERPINE2-r-Min
224768_at	IWS1	-0.479	0.000617614	SERPINE2-r-Min
227833_s_at	MBD6	-0.479	0.000620995	SERPINE2-r-Min
228252_at	PIF1	-0.479	0.000609204	SERPINE2-r-Min
201890_at	RRM2	-0.48	0.000595813	SERPINE2-r-Min
202613_at	CTPS1	-0.48	0.000592566	SERPINE2-r-Min
204064_at	THOC1	-0.48	0.000589586	SERPINE2-r-Min
214226_at	PRSS53	-0.48	0.000596038	SERPINE2-r-Min
226200_at	VARS2	-0.48	0.000585201	SERPINE2-r-Min
206953_s_at	LPHN2	-0.481	0.000574132	SERPINE2-r-Min
209642_at	BUB1	-0.481	0.000580863	SERPINE2-r-Min
227249_at	NDE1	-0.481	0.000573828	SERPINE2-r-Min
201037_at	PFKP	-0.482	0.000556466	SERPINE2-r-Min
203743_s_at	TDG	-0.482	0.000567637	SERPINE2-r-Min
213007_at	FANCI	-0.482	0.00056006	SERPINE2-r-Min
225919_s_at	C9orf72	-0.482	0.000559252	SERPINE2-r-Min
209088_s_at	UBN1	-0.483	0.00053661	SERPINE2-r-Min
228323_at	CASC5	-0.483	0.000543999	SERPINE2-r-Min
218542_at	CEP55	-0.485	0.000511905	SERPINE2-r-Min
219105_x_at	ORC6	-0.485	0.000512735	SERPINE2-r-Min
225226_at	STRIP1	-0.486	0.000500034	SERPINE2-r-Min
227420_at	TNFAIP8L1	-0.486	0.000486936	SERPINE2-r-Min
244675_at	RGS8	-0.486	0.000488405	SERPINE2-r-Min
223256_at	G2E3	-0.487	0.000468127	SERPINE2-r-Min
202084_s_at	SEC14L1	-0.488	0.000463823	SERPINE2-r-Min
202763_at	CASP3	-0.488	0.000464912	SERPINE2-r-Min
202813_at	TARBP1	-0.489	0.000455358	SERPINE2-r-Min
201291_s_at	TOP2A	-0.49	0.000431777	SERPINE2-r-Min
204825_at	MELK	-0.49	0.000423692	SERPINE2-r-Min
221168_at	PRDM13	-0.49	0.000431562	SERPINE2-r-Min
224617_at	PTBP3	-0.49	0.000433129	SERPINE2-r-Min
226264_at	SUSD1	-0.49	0.000424146	SERPINE2-r-Min
217979_at	TSPAN13	-0.491	0.000414552	SERPINE2-r-Min
220840_s_at	C1orf112	-0.491	0.000418196	SERPINE2-r-Min
213671_s_at	MARS	-0.492	0.000397351	SERPINE2-r-Min
216199_s_at	MAP3K4	-0.492	0.000394838	SERPINE2-r-Min
203518_at	LYST	-0.493	0.000379835	SERPINE2-r-Min
206435_at	B4GALNT1	-0.493	0.000383026	SERPINE2-r-Min
211040_x_at	GTSE1	-0.493	0.000386171	SERPINE2-r-Min
204026_s_at	ZWINT	-0.494	0.000368635	SERPINE2-r-Min
204866_at	PHF16	-0.494	0.000373009	SERPINE2-r-Min
222797_at	DPYSL5	-0.494	0.000379908	SERPINE2-r-Min
213460_x_at	NSUN5P2	-0.495	0.000357142	SERPINE2-r-Min
202128_at	KIAA0317	-0.496	0.000339769	SERPINE2-r-Min
223068_at	EML4	-0.496	0.00034876	SERPINE2-r-Min
217885_at	IPO9	-0.497	0.000331566	SERPINE2-r-Min
221886_at	DENND2A	-0.498	0.000318543	SERPINE2-r-Min
226452_at	PDK1	-0.498	0.000318366	SERPINE2-r-Min
202396_at	TCERG1	-0.499	0.000313308	SERPINE2-r-Min
214426_x_at	CHAF1A	-0.499	0.000310245	SERPINE2-r-Min
226488_at	RCCD1	-0.499	0.000308754	SERPINE2-r-Min
230755_at	RHBDL3	-0.499	0.000313976	SERPINE2-r-Min
242592_at	GPR137C	-0.499	0.000318105	SERPINE2-r-Min
226673_at	SH2D3C	-0.5	0.000308673	SERPINE2-r-Min
224320_s_at	MCM8	-0.501	0.000297339	SERPINE2-r-Min
229029_at	CAMK4	-0.501	0.000296637	SERPINE2-r-Min
242417_at	LOC283278	-0.501	0.000292954	SERPINE2-r-Min
243840_at	CLSPN	-0.501	0.000297426	SERPINE2-r-Min
218308_at	TACC3	-0.502	0.000285915	SERPINE2-r-Min
219935_at	ADAMTS5	-0.502	0.000285324	SERPINE2-r-Min
221234_s_at	BACH2	-0.502	0.00028543	SERPINE2-r-Min
225655_at	UHRF1	-0.502	0.00028775	SERPINE2-r-Min
226925_at	ACPL2	-0.502	0.000282168	SERPINE2-r-Min
203118_at	PCSK7	-0.503	0.000272324	SERPINE2-r-Min
222830_at	GRHL1	-0.503	0.000280194	SERPINE2-r-Min
231938_at	SGOL1	-0.503	0.000272143	SERPINE2-r-Min
204649_at	TROAP	-0.504	0.000261506	SERPINE2-r-Min
35776_at	ITSN1	-0.504	0.000265222	SERPINE2-r-Min
204887_s_at	PLK4	-0.505	0.000252944	SERPINE2-r-Min
226029_at	VANGL2	-0.505	0.000260987	SERPINE2-r-Min
208890_s_at	PLXNB2	-0.506	0.00024844	SERPINE2-r-Min
214100_x_at	NSUN5P1	-0.506	0.000247858	SERPINE2-r-Min
204146_at	RAD51AP1	-0.507	0.000238459	SERPINE2-r-Min
217788_s_at	GALNT2	-0.507	0.000233405	SERPINE2-r-Min
219154_at	TMEM120B	-0.507	0.000233162	SERPINE2-r-Min
228827_at	RUNX1T1	-0.507	0.000236713	SERPINE2-r-Min
1552520_at	TMEM74	-0.508	0.000226475	SERPINE2-r-Min
200020_at	TARDBP	-0.509	0.000224477	SERPINE2-r-Min
204510_at	CDC7	-0.509	0.00021928	SERPINE2-r-Min
209272_at	NAB1	-0.509	0.000221463	SERPINE2-r-Min
217820_s_at	ENAH	-0.509	0.000224033	SERPINE2-r-Min
220116_at	KCNN2	-0.509	0.000224139	SERPINE2-r-Min
201307_at	2011-09-01	-0.51	0.000215213	SERPINE2-r-Min
224810_s_at	ANKRD13A	-0.51	0.000214657	SERPINE2-r-Min
204485_s_at	TOM1L1	-0.511	0.00020974	SERPINE2-r-Min
204914_s_at	SOX11	-0.511	0.000209406	SERPINE2-r-Min
223162_s_at	KIAA1147	-0.511	0.000209475	SERPINE2-r-Min
225159_s_at	ELK4	-0.511	0.000209882	SERPINE2-r-Min
221776_s_at	BRD7	-0.512	0.000200893	SERPINE2-r-Min
203755_at	BUB1B	-0.513	0.000193857	SERPINE2-r-Min
235542_at	TET3	-0.513	0.000198055	SERPINE2-r-Min
203407_at	PPL	-0.514	0.00018937	SERPINE2-r-Min
210821_x_at	CENPA	-0.514	0.000191563	SERPINE2-r-Min
219918_s_at	ASPM	-0.515	0.000178186	SERPINE2-r-Min
236976_at	FANCA	-0.516	0.000174618	SERPINE2-r-Min
221023_s_at	KCNH6	-0.517	0.000170406	SERPINE2-r-Min
229065_at	SLC35F3	-0.518	0.000161693	SERPINE2-r-Min
204346_s_at	RASSF1	-0.519	0.000155766	SERPINE2-r-Min
211167_s_at	GCK	-0.519	0.000156861	SERPINE2-r-Min
221011_s_at	LBH	-0.519	0.000156712	SERPINE2-r-Min
212621_at	TMEM194A	-0.52	0.000150613	SERPINE2-r-Min
219142_at	RASL11B	-0.52	0.00015048	SERPINE2-r-Min
222116_s_at	TBC1D16	-0.52	0.00015046	SERPINE2-r-Min
226823_at	PHACTR4	-0.52	0.000148126	SERPINE2-r-Min
228724_at	TTLL7	-0.52	0.00015002	SERPINE2-r-Min
206374_at	DUSP8	-0.521	0.000141536	SERPINE2-r-Min
228776_at	GJC1	-0.521	0.00014116	SERPINE2-r-Min
231213_at	PDE1A	-0.521	0.000141064	SERPINE2-r-Min
203714_s_at	TBCE	-0.522	0.000135812	SERPINE2-r-Min
226980_at	DEPDC1B	-0.522	0.000138036	SERPINE2-r-Min
208694_at	PRKDC	-0.523	0.000134424	SERPINE2-r-Min
230521_at	ARHGEF39	-0.524	0.000128061	SERPINE2-r-Min
212388_at	USP24	-0.525	0.000121947	SERPINE2-r-Min
214061_at	WDR67	-0.525	0.000121874	SERPINE2-r-Min
202754_at	R3HDM1	-0.526	0.00011867	SERPINE2-r-Min
211038_s_at	CROCCP2	-0.527	0.000113512	SERPINE2-r-Min
229538_s_at	IQGAP3	-0.527	0.000110356	SERPINE2-r-Min
208794_s_at	SMARCA4	-0.528	0.000108811	SERPINE2-r-Min
226191_at	GSK3B	-0.529	0.000104773	SERPINE2-r-Min
202193_at	LIMK2	-0.53	9.99431e+09	SERPINE2-r-Min
205807_s_at	TUFT1	-0.53	9.80777e+09	SERPINE2-r-Min
207541_s_at	EXOSC10	-0.531	9.74389e+09	SERPINE2-r-Min
227930_at	EIF2C4	-0.531	9.76377e+08	SERPINE2-r-Min
244885_at	EBF2	-0.531	9.59275e+09	SERPINE2-r-Min
209132_s_at	COMMD4	-0.533	8.81151e+09	SERPINE2-r-Min
218683_at	PTBP2	-0.533	8.94603e+09	SERPINE2-r-Min
205167_s_at	CDC25C	-0.534	8.48865e+09	SERPINE2-r-Min
226430_at	RELL1	-0.534	8.46707e+09	SERPINE2-r-Min
233540_s_at	CDK5RAP2	-0.534	8.54498e+09	SERPINE2-r-Min
1553436_at	MUC19	-0.535	8.38648e+09	SERPINE2-r-Min
202762_at	ROCK2	-0.535	8.40642e+09	SERPINE2-r-Min
215181_at	CDH22	-0.535	8.25997e+09	SERPINE2-r-Min
219438_at	NKAIN1	-0.535	8.17944e+09	SERPINE2-r-Min
213329_at	SRGAP2	-0.537	7.59177e+08	SERPINE2-r-Min
224627_at	GBA2	-0.538	7.26188e+09	SERPINE2-r-Min
55081_at	MICALL1	-0.538	7.13888e+09	SERPINE2-r-Min
209268_at	VPS45	-0.539	7.09128e+08	SERPINE2-r-Min
213808_at	ADAM23	-0.539	7.14548e+09	SERPINE2-r-Min
201696_at	SRSF4	-0.54	6.69735e+09	SERPINE2-r-Min
217937_s_at	HDAC7	-0.54	6.65905e+09	SERPINE2-r-Min
219510_at	POLQ	-0.541	6.55717e+09	SERPINE2-r-Min
227838_at	UNC5C	-0.541	6.57569e+09	SERPINE2-r-Min
203046_s_at	TIMELESS	-0.542	6.24024e+09	SERPINE2-r-Min
209054_s_at	WHSC1	-0.542	6.15684e+09	SERPINE2-r-Min
213387_at	ATAD2B	-0.542	6.3757e+09	SERPINE2-r-Min
235609_at	BRIP1	-0.543	6.13359e+09	SERPINE2-r-Min
213706_at	GPD1	-0.544	5.7878e+09	SERPINE2-r-Min
238480_at	TTC39C	-0.544	5.85679e+09	SERPINE2-r-Min
209408_at	KIF2C	-0.545	5.75318e+09	SERPINE2-r-Min
206719_at	SYNGR4	-0.546	5.29828e+09	SERPINE2-r-Min
209627_s_at	OSBPL3	-0.546	5.45812e+09	SERPINE2-r-Min
229700_at	ZNF738	-0.546	5.37958e+09	SERPINE2-r-Min
225258_at	FBLIM1	-0.548	5.09626e+09	SERPINE2-r-Min
204730_at	RIMS3	-0.55	4.64125e+09	SERPINE2-r-Min
228191_at	FLVCR1	-0.551	4.35589e+09	SERPINE2-r-Min
203002_at	AMOTL2	-0.552	4.35566e+09	SERPINE2-r-Min
202068_s_at	LDLR	-0.555	3.75572e+08	SERPINE2-r-Min
229405_at	KIF7	-0.555	3.69996e+09	SERPINE2-r-Min
1555867_at	GNG4	-0.556	3.59804e+09	SERPINE2-r-Min
207165_at	HMMR	-0.556	3.61285e+09	SERPINE2-r-Min
213773_x_at	NSUN5	-0.556	3.58914e+09	SERPINE2-r-Min
1560697_at	TRHDE-AS1	-0.56	2.92825e+09	SERPINE2-r-Min
228033_at	E2F7	-0.561	2.82685e+08	SERPINE2-r-Min
206364_at	KIF14	-0.562	2.67221e+09	SERPINE2-r-Min
220035_at	NUP210	-0.562	2.65702e+09	SERPINE2-r-Min
232398_at	CCDC150	-0.562	2.7842e+09	SERPINE2-r-Min
202288_at	MTOR	-0.563	2.65008e+09	SERPINE2-r-Min
216026_s_at	POLE	-0.563	2.5919e+09	SERPINE2-r-Min
206316_s_at	KNTC1	-0.564	2.55692e+09	SERPINE2-r-Min
230720_at	RNF182	-0.564	2.55928e+09	SERPINE2-r-Min
204624_at	ATP7B	-0.565	2.4234e+09	SERPINE2-r-Min
226170_at	EYA3	-0.565	2.41926e+09	SERPINE2-r-Min
242463_x_at	ZNF600	-0.565	2.41662e+08	SERPINE2-r-Min
219306_at	KIF15	-0.567	2.23344e+09	SERPINE2-r-Min
220045_at	NEUROD6	-0.568	2.17988e+09	SERPINE2-r-Min
228660_x_at	SEMA4F	-0.568	2.16574e+09	SERPINE2-r-Min
206557_at	ZNF702P	-0.569	2.13382e+09	SERPINE2-r-Min
35666_at	SEMA3F	-0.569	2.10136e+09	SERPINE2-r-Min
225879_at	TSEN54	-0.572	1.77096e+09	SERPINE2-r-Min
204817_at	ESPL1	-0.573	1.73344e+08	SERPINE2-r-Min
213372_at	PAQR3	-0.573	1.7435e+09	SERPINE2-r-Min
220668_s_at	DNMT3B	-0.574	1.66621e+09	SERPINE2-r-Min
214628_at	NHLH1	-0.576	1.50116e+09	SERPINE2-r-Min
207828_s_at	CENPF	-0.577	1.47444e+09	SERPINE2-r-Min
203130_s_at	KIF5C	-0.578	1.41227e+09	SERPINE2-r-Min
225355_at	NEURL1B	-0.579	1.373e+09	SERPINE2-r-Min
212364_at	MYO1B	-0.58	1.27582e+09	SERPINE2-r-Min
227168_at	MIAT	-0.58	1.26528e+09	SERPINE2-r-Min
206135_at	ST18	-0.583	1.12869e+09	SERPINE2-r-Min
208798_x_at	GOLGA8A	-0.583	1.11475e+09	SERPINE2-r-Min
203413_at	NELL2	-0.585	1.01512e+09	SERPINE2-r-Min
204584_at	L1CAM	-0.585	1.01604e+09	SERPINE2-r-Min
206633_at	CHRNA1	-0.585	1.04202e+09	SERPINE2-r-Min
203358_s_at	EZH2	-0.587	9.33519e+08	SERPINE2-r-Min
204048_s_at	PHACTR2	-0.587	9.43901e+08	SERPINE2-r-Min
235301_at	KIAA1324L	-0.587	9.52782e+08	SERPINE2-r-Min
205046_at	CENPE	-0.588	9.1485e+08	SERPINE2-r-Min
213938_at	ERC2	-0.589	9.16064e+08	SERPINE2-r-Min
223582_at	GPR98	-0.589	9.08715e+08	SERPINE2-r-Min
225474_at	MAGI1	-0.589	9.10237e+08	SERPINE2-r-Min
206723_s_at	LPAR2	-0.591	7.97615e+08	SERPINE2-r-Min
224593_at	ZNF664	-0.592	7.59145e+08	SERPINE2-r-Min
204411_at	KIF21B	-0.595	6.71949e+08	SERPINE2-r-Min
217109_at	MUC4	-0.596	6.56848e+08	SERPINE2-r-Min
202200_s_at	SRPK1	-0.599	5.803e+08	SERPINE2-r-Min
209765_at	ADAM19	-0.602	4.7576e+08	SERPINE2-r-Min
218506_x_at	GLYR1	-0.606	3.62073e+08	SERPINE2-r-Min
203563_at	AFAP1	-0.609	3.20117e+08	SERPINE2-r-Min
218157_x_at	CDC42SE1	-0.611	2.89299e+08	SERPINE2-r-Min
219501_at	ENOX1	-0.611	2.87879e+08	SERPINE2-r-Min
204798_at	MYB	-0.613	2.66301e+08	SERPINE2-r-Min
203580_s_at	SLC7A6	-0.614	2.53555e+08	SERPINE2-r-Min
1555935_s_at	HUNK	-0.616	2.21822e+07	SERPINE2-r-Min
201795_at	LBR	-0.617	2.11996e+08	SERPINE2-r-Min
242560_at	FANCD2	-0.618	2.09256e+08	SERPINE2-r-Min
219602_s_at	PIEZO2	-0.619	1.97486e+08	SERPINE2-r-Min
229310_at	KLHL29	-0.619	1.98419e+07	SERPINE2-r-Min
231968_at	UGGT1	-0.619	1.99666e+08	SERPINE2-r-Min
211784_s_at	SRSF1	-0.63	1.04757e+08	SERPINE2-r-Min
238057_at	USP45	-0.638	6.39486e+07	SERPINE2-r-Min
215228_at	NHLH2	-0.639	6.18901e+07	SERPINE2-r-Min
224937_at	PTGFRN	-0.64	5.90193e+07	SERPINE2-r-Min
217527_s_at	NFATC2IP	-0.643	5.06819e+07	SERPINE2-r-Min
200953_s_at	CCND2	-0.644	4.85296e+07	SERPINE2-r-Min
225921_at	NIN	-0.647	4.0832e+07	SERPINE2-r-Min
225051_at	EPB41	-0.651	3.16267e+07	SERPINE2-r-Min
208913_at	GGA2	-0.654	2.95431e+07	SERPINE2-r-Min
205521_at	EXOG	-0.66	1.96855e+07	SERPINE2-r-Min
227243_s_at	EBF3	-0.666	1.29258e+06	SERPINE2-r-Min
1557091_at	MAMSTR	-0.675	6.20418e+06	SERPINE2-r-Min
203693_s_at	E2F3	-0.681	4.19935e+06	SERPINE2-r-Min
226390_at	STARD4	-0.681	3.9888e+06	SERPINE2-r-Min
202421_at	IGSF3	-0.687	2.96141e+06	SERPINE2-r-Min
227818_at	CEP85	-0.728	90037.3	SERPINE2-r-Min
225163_at	FRMD4A	-0.753	9759.19	SERPINE2-r-Min
